# Supplementary material for: Tsetse Bloodmeal Analyses Incriminate the Common Warthog Phacochoerus africanus as an Important Cryptic Host of Animal Trypanosomes in Smallholder Cattle Farming Communities in Shimba Hills, Kenya
Source: Pathogens. 2021 Nov 18;10(11):1501. doi: 10.3390/pathogens10111501 (PMC8623152; doi:10.3390/pathogens10111501)
Supplement: Supplementary file 1 [file pathogens-10-01501-s001.zip]

Archive with 1 entries (1 files):
- pathogens-1427467-supplementary.pdf
